# Supplementary material for: Computational Insights into the Radical Scavenging Activity and Xanthine Oxidase Inhibition of the Five Anthocyanins Derived from Grape Skin
Source: Antioxidants (Basel). 2024 Sep 15;13(9):1117. doi: 10.3390/antiox13091117 (PMC11428504; doi:10.3390/antiox13091117)
Supplement: Supplementary file 1 [file antioxidants-13-01117-s001.zip]

Archive with 1 entries (1 files):
- antioxidants-3155091-supplementary.pdf
